# Supplementary material for: Strong cloud–circulation coupling explains weak trade cumulus feedback
Source: Nature. 2022 Nov 30;612(7941):696–700. doi: 10.1038/s41586-022-05364-y (PMC9771822; doi:10.1038/s41586-022-05364-y)
Supplement: Supplementary file 2 — Source Data Fig. 2 [file 41586_2022_5364_MOESM2_ESM.xlsx]

## Sheet: 1-circle
1-circle	M	E	W	R	time
1	15.6048301018751	24.4428814893836	-8.83805138750854	91.3626807928085	2020-01-19 17:58:43
2	11.7282131328424	23.4480184079657	-11.7198052751234	88.3738034963608	2020-01-22 15:45:26
3	9.48717888070579	20.8596553254347	-11.3724764447289	81.1263127760454	2020-01-22 16:58:36
4	5.79560631584184	21.6112646856412	-15.8156583697994	82.3515740307895	2020-01-22 18:10:19
5	15.576372000845	22.3003227922448	-6.7239507913998	86.737863222758	2020-01-22 20:13:38
6	17.1760526180266	20.5599495248837	-3.38389690685709	86.6725265979767	2020-01-22 21:28:48
7	22.2917338049346	20.0190420777717	2.27269172716294	88.238493420861	2020-01-22 22:29:34
8	17.2055935169664	15.3052226462735	1.90037087069291	91.3739889860153	2020-01-24 10:17:46
9	17.693057975021	13.8981841983417	3.7948737766793	94.8903459310532	2020-01-24 11:28:00
10	19.9905366383332	12.3359101386385	7.65462649969466	94.5812723853371	2020-01-24 12:43:49
11	21.4570512896834	13.5847809135182	7.87227037616517	92.8449253241221	2020-01-24 13:58:50
12	22.1860998707512	11.8129087049403	10.373191165811	93.0250532097287	2020-01-24 15:08:55
13	21.6056064473711	13.3190799642891	8.28652648308196	90.4185079038143	2020-01-24 16:18:39
14	32.8450404517359	33.1954025211928	-0.350362069456905	83.5287218292554	2020-01-26 12:54:17
15	24.0266351236662	20.3448361358668	3.68179898779935	83.4835147857666	2020-01-26 14:02:21
16	21.4646550117689	16.5442459170981	4.92040909467087	82.9942540688948	2020-01-26 15:10:50
17	15.1475561673785	11.316106425153	3.83144974222546	83.5797816514969	2020-01-26 17:48:54
18	9.95508136401474	16.2688979211901	-6.31381655717538	84.088685837659	2020-01-26 19:04:08
19	1.14644944507379	12.8592698055675	-11.7128203604937	86.0343063871066	2020-01-26 20:18:30
20	3.62829279589607	11.2966169253839	-7.66832412948785	84.7915490468343	2020-01-28 15:49:03
21	5.61936033819942	12.7633504119611	-7.14399007376164	86.0741873582204	2020-01-28 17:00:00
22	13.3929968407191	15.3603530689327	-1.96735622821367	88.9720022678375	2020-01-28 18:08:05
23	10.1091778776214	13.9082559399392	-3.79907806231784	88.6135074225339	2020-01-28 20:26:42
24	9.50598029187983	13.7994181959045	-4.2934379040247	92.4783527851105	2020-01-28 21:41:50
25	9.2921612047396	11.7478904129592	-2.4557292082196	90.5827720959981	2020-01-28 22:54:19
26	14.696284688848	10.2931008788287	4.40318381001924	89.7509396076202	2020-01-31 15:59:50
27	11.6396149452711	11.7198705676416	-0.0802556223705048	91.9204468076879	2020-01-31 17:10:12
28	4.81955648153156	7.75297717043019	-2.93342068889863	86.7064100503922	2020-01-31 18:19:46
29	5.89255493312783	6.9065965101819	-1.01404157705406	85.9009871880213	2020-01-31 20:28:04
30	9.98911563950829	7.65415364066369	2.33496199884459	88.8797178864479	2020-01-31 21:45:12
31	3.77437434774684	7.09509228398499	-3.32071793623816	87.5506422736428	2020-01-31 22:56:04
32	11.7724261171125	14.8979006524127	-3.12547453530018	80.883857011795	2020-02-02 12:15:06
33	17.256733086472	19.324627158198	-2.06789407172604	83.8030076026917	2020-02-02 13:19:12
34	19.906042400707	19.5498257576799	0.356216643027084	80.093065649271	2020-02-02 14:24:16
35	9.07661870176871	13.0899033799627	-4.01328467819402	86.7780600275312	2020-02-02 16:59:18
36	7.04147369671542	12.5472629167918	-5.50578922007636	80.6567400693893	2020-02-02 18:05:30
37	10.0989601636748	12.4781104804079	-2.37915031673305	79.6132497489452	2020-02-02 19:08:36
38	31.6591968640145	17.0011891645489	14.6580076994656	89.7822111845016	2020-02-05 10:04:38
39	27.2634455567661	20.4795657554704	6.78387980129572	89.8172952912071	2020-02-05 11:15:05
40	18.9813470483831	17.4633541954866	1.51799285289642	91.0438990592957	2020-02-05 12:22:46
41	14.1587712535764	12.6943360476346	1.46443520594179	92.1652191877365	2020-02-05 15:03:58
42	14.5093784181534	13.6326560561963	0.876722361957147	87.3588734865189	2020-02-05 16:13:27
43	17.444767724177	15.8817635905082	1.56300413366882	89.9917347864671	2020-02-05 17:23:15
44	16.5653713139854	31.5352334857623	-14.9698621717769	73.9827860485424	2020-02-07 12:48:54
45	17.6735587717733	29.097830476132	-11.4242717043587	83.3009147644043	2020-02-07 13:59:37
46	NA	26.8870665859588	NA	85.0566017627716	2020-02-07 15:06:54
47	27.6188907555596	31.4777101341465	-3.85881937858688	89.0355795621872	2020-02-07 17:45:21
48	23.9068440820207	29.2404541325132	-5.33361005049251	87.7483460036191	2020-02-07 18:57:36
49	18.9612713480351	23.8641577533294	-4.90288640529431	88.6974185705185	2020-02-07 20:09:05
50	19.0233206521668	21.7284051882935	-2.70508453612664	83.5007977485657	2020-02-09 04:55:21
51	27.9385029608278	24.8085975360997	3.12990542472809	87.5426254489205	2020-02-09 10:04:08
52	30.8310035582029	23.1640897030704	7.66691385513246	84.4825571775436	2020-02-09 11:17:55
53	27.8617406325814	19.7021228076557	8.15961782492569	84.5481520349329	2020-02-09 12:26:49
54	23.528276402598	18.596476247717	4.93180015488095	85.4671028527347	2020-02-09 14:25:43
55	20.2068215097815	15.7283364708656	4.47848503891592	87.31096804142	2020-02-09 15:37:15
56	19.6645068682157	17.826218876655	1.83828799156069	88.6450063098561	2020-02-09 16:53:14
57	38.1947616920445	25.263373201147	12.9313884908975	78.5547574361165	2020-02-10 04:51:04
58	35.629852913909	19.3510239190065	16.2788289949025	89.3364578485489	2020-02-11 06:05:17
59	12.2200592070555	15.6247752474598	-3.40471604040423	90.0531596607632	2020-02-11 13:25:53
60	12.0196794775561	14.5032262396588	-2.48354676210269	88.7484515706698	2020-02-11 14:40:10
61	14.0507677460872	12.9541879396859	1.09657980640122	87.8840191797777	2020-02-11 15:56:48
62	18.529109627833	13.7091326938672	4.81997693396587	89.9500039490786	2020-02-11 17:09:30
63	20.823309243331	17.2279570924285	3.59535215090251	91.7199636499087	2020-02-11 18:24:14
64	19.8833909936752	28.4299438956956	-8.54655290202048	86.8628799915314	2020-02-13 08:47:42
65	19.8828725460779	30.9839951647727	-11.1011226186949	85.3711399767134	2020-02-13 09:53:24
66	28.2398369506629	36.9337482898027	-8.69391133913986	86.6520947217941	2020-02-13 11:02:29
67	10.2859091335062	22.1283267820531	-11.8424176485469	82.1464914083481	2020-02-13 13:32:46
68	26.816958153683	28.5282609604935	-1.71130280681052	85.7057831504128	2020-02-13 14:54:41
69	37.0411978623622	29.2302993557048	7.81089850665742	87.4112077057362	2020-02-13 16:09:34
70	20.4852338692216	19.9871026669616	0.498131202259933	88.9488783749667	2020-02-15 16:06:54
71	4.34566259629877	21.8133071335662	-17.4676445372675	85.0294939109257	2020-02-15 17:13:54
72	30.8399484309704	20.060659287169	10.7792891438014	81.5242123145323	2020-02-15 22:17:32
73	35.7261149719639	18.1954162837383	17.5306986882256	84.9232988698142	2020-02-15 23:10:55

## Sheet: 3-circle
3-circle	M	E	W	R	time
1	9.00366610979666	21.9729794730139	-12.9693133632172	83.9505634343985	2020-01-22 16:58:15
2	18.3480528079354	20.9597714649667	-2.61171865703132	87.2162944138652	2020-01-22 21:22:17
3	18.2963960434402	13.8464389944179	4.44995704902229	93.6152024341352	2020-01-24 11:31:18
4	21.7495858692686	12.9055898609159	8.8439960083527	92.0961621458884	2020-01-24 15:08:38
5	26.1121101957237	23.3614948580526	2.7506153376711	83.335496894639	2020-01-26 14:02:42
6	8.74969565882233	13.4814247173035	-4.73172905848121	84.5675912920875	2020-01-26 19:03:12
7	7.54688332493818	13.1401068020926	-5.59322347715439	86.6125795576308	2020-01-28 16:59:10
8	9.63577312474694	13.151854849601	-3.51608172485405	90.5582107678808	2020-01-28 21:40:26
9	10.3851520385502	9.92198287230018	0.463169166250036	89.4592654885668	2020-01-31 17:10:14
10	6.55201497346098	7.21861414494353	-0.666599171482543	87.4437824493707	2020-01-31 21:42:05
11	16.3117338680972	17.9241178560969	-1.61238398799971	81.5933100879192	2020-02-02 13:19:35
12	8.73901752071965	12.7050922590541	-3.96607473833448	82.3493499486219	2020-02-02 18:03:58
13	25.9679964897212	18.314703038502	7.65329345121925	90.2144685116681	2020-02-05 11:13:44
14	15.3709724653023	14.0695852314464	1.30138723385592	89.8386091535742	2020-02-05 16:13:32
15	15.9763099112165	29.1733768492844	-13.1970669380678	80.7801008585728	2020-02-07 13:57:55
16	23.4956687285385	28.1941073399964	-4.6984386114579	88.4937813787749	2020-02-07 18:56:37
17	28.8770823838707	22.5582700156086	6.31881236826208	85.5244448871324	2020-02-09 11:15:45
18	21.1332015935317	17.3836771984125	3.74952439511919	87.1410257346702	2020-02-09 15:39:52
19	12.7635021435663	14.3607298089348	-1.59722766536856	88.8952101370702	2020-02-11 14:42:08
20	19.676209435582	15.4685448931478	4.20766454243419	90.8349837994937	2020-02-11 17:47:13
21	22.668700163472	32.1158957834237	-9.44719561995173	86.2953715633463	2020-02-13 09:55:24
22	24.7146883831838	26.6289623660838	-1.91427398290001	85.087827421499	2020-02-13 14:51:43
23	12.4154482327602	20.9002049002639	-8.48475666750377	86.9891861429462	2020-02-15 16:41:59
24	33.2830317014671	19.1280377854536	14.1549939160135	83.2237555921733	2020-02-15 22:41:44

## Sheet: ATR-rectangle
rectangle scale	C	R.ATR	time
1	8.73752271381245	82.5120668661464	2020-01-26 12:44:36
2	8.14676657224898	86.3680107438575	2020-01-26 13:30:44
3	3.28845707417044	90.1016774388773	2020-01-26 17:44:19
4	3.1083450037303	89.6867725952052	2020-01-26 18:31:26
5	1.63107902683009	87.7441149479535	2020-01-26 19:18:12
6	4.45907129694957	90.1086984775833	2020-01-28 21:29:06
7	5.1705704653208	91.10282989799	2020-01-28 22:15:12
8	4.68450043586719	91.1204888134793	2020-01-28 23:02:35
9	5.32307349932809	81.6919793668423	2020-01-30 12:09:19
10	4.00639739067058	79.8135373323623	2020-01-30 12:56:57
11	3.30247111681643	77.1053906510581	2020-01-30 13:45:51
12	6.88813333786426	90.6770329142187	2020-01-31 15:52:34
13	6.30459710584229	87.3598027610961	2020-01-31 16:40:05
14	2.72114380281881	87.9570241076695	2020-01-31 17:17:43
15	3.41752112158824	90.8282114575357	2020-01-31 20:39:45
16	4.86842382376479	91.2194377635775	2020-01-31 21:27:40
17	2.33942158786598	92.3434714204403	2020-01-31 22:15:20
18	0.704365753641904	68.2748251514486	2020-02-02 12:29:23
19	0.691446341713466	65.3493438730819	2020-02-02 13:16:49
20	3.85558086679791	85.6747583697272	2020-02-02 17:38:15
21	2.89976300013941	85.996529252171	2020-02-02 18:25:53
22	2.53645294378519	85.197762200504	2020-02-02 19:13:00
23	6.89215631178571	88.1377727305334	2020-02-05 10:21:04
24	8.1623297981913	89.1800123883132	2020-02-05 11:08:29
25	5.14227449991065	85.404665268895	2020-02-05 14:41:04
26	6.8268944040186	89.4316602489934	2020-02-05 15:29:05
27	5.60288925715109	86.9561070396105	2020-02-05 16:17:10
28	0.899309776776345	64.813309011533	2020-02-07 13:07:28
29	5.15254563978302	81.8812388185495	2020-02-07 13:53:28
30	2.65606632432098	85.3403552468782	2020-02-07 18:15:27
31	1.0044515466271	79.0493134885172	2020-02-07 19:03:03
32	1.80359511432183	79.4872361359674	2020-02-07 19:50:46
33	5.69315583544589	90.908794031181	2020-02-09 09:28:30
34	5.24938911262953	87.9141463059734	2020-02-09 10:14:44
35	6.22193670771125	89.9480757447592	2020-02-09 11:01:43
36	8.24339922804952	88.1306415846045	2020-02-09 14:54:46
37	7.91072842438638	86.3739936173104	2020-02-09 15:42:04
38	5.43560577374551	91.1727338268453	2020-02-09 16:29:28
39	5.82987314768961	90.0705095252768	2020-02-09 17:17:20
40	12.1466035892426	86.0125438179191	2020-02-11 07:34:58
41	13.3504757783291	87.9528875848093	2020-02-11 08:22:15
42	16.5479419742894	87.6679431262129	2020-02-11 12:22:39
43	8.641154099833	86.4063798989414	2020-02-11 13:10:22
44	5.68674380165289	85.9667215944646	2020-02-11 13:58:02
45	7.69962046168695	84.9319223493717	2020-02-13 09:09:49
46	8.30424582909216	85.2443562883757	2020-02-13 09:58:06
47	1.57594134080876	69.129467464862	2020-02-13 14:06:19
48	5.06731420917334	76.4205077472653	2020-02-13 14:53:41

## Sheet: ATR-flight
research flight scale	C	R.ATR	time
1	8.44214464303072	84.4400388050019	2020-01-26 13:07:40
2	2.67596036824361	89.1775216606787	2020-01-26 18:31:19
3	4.77138073271252	90.7773390630175	2020-01-28 22:15:38
4	4.21064733560503	79.5369691167542	2020-01-30 12:57:22
5	5.30462474884179	88.6646199276614	2020-01-31 16:36:48
6	3.54178884440634	91.4637068805178	2020-01-31 21:27:35
7	0.697906047677685	66.8120845122652	2020-02-02 12:53:06
8	3.09726560357417	85.6230166074674	2020-02-02 18:25:42
9	7.52724305498851	88.6588925594233	2020-02-05 10:44:46
10	5.85735272036011	87.264144185833	2020-02-05 15:29:06
11	3.02592770827968	73.3472739150413	2020-02-07 13:30:28
12	1.82137099508997	81.2923016237876	2020-02-07 19:03:06
13	5.72149388526222	89.5903386939712	2020-02-09 10:14:59
14	6.85490164346775	88.9369696385093	2020-02-09 16:05:54
15	12.7485396837858	86.9827157013642	2020-02-11 07:58:36
16	10.2919466252584	86.6803482065396	2020-02-11 13:10:21
17	8.00193314538956	85.0881393188737	2020-02-13 09:33:57
18	3.32162777499105	72.7749876060637	2020-02-13 14:30:00
