# Supplementary material for: Strong cloud–circulation coupling explains weak trade cumulus feedback
Source: Nature. 2022 Nov 30;612(7941):696–700. doi: 10.1038/s41586-022-05364-y (PMC9771822; doi:10.1038/s41586-022-05364-y)
Supplement: Supplementary file 3 — Source Data Fig. 3 [file 41586_2022_5364_MOESM3_ESM.xlsx]

## Sheet: Sheet1
	reconstructedC	C	M	R	flagATR	sample
1	6.55645348927147	8.44214464303072	26.1121101957237	83.335496894639	0	HALO-0126_cl1
2	3.5010832792956	2.67596036824361	8.74969565882233	84.5675912920875	0	HALO-0126_cl2
3	5.25958459738752	4.77138073271252	9.63577312474694	90.5582107678808	0	HALO-0128_cl2
4	5.11460630390023	5.30462474884179	10.3851520385502	89.4592654885668	0	HALO-0131_cl1
5	3.83448574660936	3.54178884440634	6.55201497346098	87.4437824493707	0	HALO-0131_cl2
6	4.18648907339254	0.697906047677685	16.3117338680972	81.5933100879192	1	HALO-0202_cl1
7	2.91175747956548	3.09726560357417	8.73901752071965	82.3493499486219	0	HALO-0202_cl2
8	8.34949000792461	7.52724305498851	25.9679964897212	90.2144685116681	0	HALO-0205_cl1
9	6.18608311093881	5.85735272036011	15.3709724653023	89.8386091535742	0	HALO-0205_cl2
10	3.90587610056362	3.02592770827968	15.9763099112165	80.7801008585728	0	HALO-0207_cl1
11	7.41244697704498	1.82137099508997	23.4956687285385	88.4937813787749	1	HALO-0207_cl2
12	7.6744577383046	5.72149388526222	28.8770823838707	85.5244448871324	0	HALO-0209_cl1
13	6.59420502420648	6.85490164346775	21.1332015935317	87.1410257346702	0	HALO-0209_cl2
14	5.42849472690671	7.16394895074294	12.7635021435663	88.8952101370702	0	HALO-0211_cl1
15	6.66938844442542	8.00193314538956	22.668700163472	86.2953715633463	0	HALO-0213_cl1
16	6.74819121014744	3.32162777499105	24.7146883831838	85.087827421499	1	HALO-0213_cl2
