# Supplementary material for: Strong cloud–circulation coupling explains weak trade cumulus feedback
Source: Nature. 2022 Nov 30;612(7941):696–700. doi: 10.1038/s41586-022-05364-y (PMC9771822; doi:10.1038/s41586-022-05364-y)
Supplement: Supplementary file 4 — Source Data Fig. 4 [file 41586_2022_5364_MOESM4_ESM.xlsx]

## Sheet: Sheet1
	name	M	C	Msd	Csd	rMC	rRC	aM/aR	rad.feedback
1	EUREC4A data	17.407203881988	5.43966975338694	7.4883339293418	3.10360180472449	0.717350729041386	0.361867377509966	1.78236784488313	NA
2	BCC-CSM2	16.5904721947613	5.05117527055479	19.802366562147	9.37070077836339	0.744063178406042	0.100827939706259	-5.20422167258797	0.250485
3	CNRM-CM6	9.54678336491117	19.2634648288825	6.62274398849209	9.99844290976351	0.364318152409653	0.299688966607993	1.17262644695653	0.28075
4	CanAM4	0.25528153225606	23.972864431066	1.34774081619278	22.7353870785322	0.00211250780903793	0.774395669560575	-0.0156648875619252	0.2666425
5	HadGEM2-A	14.5786269336374	9.48943078583686	10.528351457302	9.95824909785263	0.0423023415095929	0.268139472866964	0.140606769738644	0.2783175
6	HadGEM3-GC31	13.0491851791527	14.9431249571534	8.70727480291223	12.0476931933002	0.0428559292634146	0.370227007662415	-0.399254215735027	0.3737475
7	IPSL-CM5A	4.55383348175813	2.34888845373275	5.7206769848056	11.3242671104421	-0.0388291015458067	0.404903477811831	0.245242045114158	0.694895
8	IPSL-CM6A	85.3416428368999	8.05939051680126	25.7230437597075	3.06175326677359	0.243239784108307	0.317599550138378	0.845654881629337	0.25421
9	MIROC6	0.575463876183641	30.1590934668997	1.05694751384016	22.6252283306809	-0.106300634816423	0.792020667402402	-0.0921862428151763	0.3883075
10	MPI-ESM	7.31786096807865e-12	8.75695477485483	5.22230588869957e-12	22.835064521644	-0.0687500477077847	0.346805383988674	-0.128551285704034	0.433035
11	MRI-ESM2	7.43892395590526	7.39711966408697	2.52693923858533	9.23770629415531	0.344287562264447	0.460693873830547	0.5967119133306	0.15012475
